# Supplementary material for: Involvement of Hormone Receptors, Membrane Receptors and Signaling Pathways in European Gastric Cancers Regarding Subtypes and Epigenetic Alterations: A Pilot Study
Source: Biomedicines. 2025 Jul 24;13(8):1815. doi: 10.3390/biomedicines13081815 (PMC12383840; doi:10.3390/biomedicines13081815)
Supplement: Supplementary file 1 [file biomedicines-13-01815-s001.zip]

Archive with 1 entries (1 files):
- biomedicines-3673223-supplementary.pdf
